# Supplementary material for: Pyrene-Chromone Schiff Base Molecules with Tunable Fluorescence: Structure–Property Relationships and Substituent Effects
Source: Molecules. 2026 Mar 23;31(6):1059. doi: 10.3390/molecules31061059 (PMC13029271; doi:10.3390/molecules31061059)
Supplement: Supplementary file 1 [file molecules-31-01059-s001.zip]

Archive with 1 entries (1 files):
- molecules-4173054-supplementary.pdf
